# Supplementary material for: Interindividual variability in immune response to AAV ocular gene delivery across species impedes immunomonitoring
Source: JCI Insight. 2026 Feb 17;11(7):e199587. doi: 10.1172/jci.insight.199587 (PMC13134722; doi:10.1172/jci.insight.199587)
Supplement: Supporting data values [file jciinsight-11-199587-s308.xlsx]

## Sheet: Figure 1B
Dose Level, Patient No.	Maximum, OIS
9E9 vg
001	0
003	0.5
005	0
3E10 vg
006	1
007	1.5
008	0.5
9E10 vg
009	5
011	1.5
012	1
017	0.5
018	9.5
019	1.5
1.8E11 vg
013	1.5
014	1
015	0.5
OIS, ocular inflammation score vg, viral genome

## Sheet: Figure 1C
Dose Level, Patient No.	IgG (×1−3 AU/mL)
	Baseline	Maximum Value
9E9 vg
001	7115	7565
003	3520	14895
005	1903	5355
3E10 vg
006	155	10665
007	33	336
008	536	2585
9E10 vg
009	2110	14240
011	13	1148
012	32	177
017	918	1215
018	10295	67240
019	26	78
1.8E11 vg
013	46	760
014	4952	18010
015	155	1229
AU, arbitrary unit vg, viral genome

## Sheet: Figure 1D
Dose Level, Patient No.	NAb (IC50)
	Baseline	Maximum Value
9E9 vg
001	1 440	3050
003	520	3650
005	360	3400
3E10 vg
006	23	2200
007	0	40
008	48	488
9E10 vg
009	420	3200
011	0	120
012	0	60
017	228	396
018	2850	40 000
019	0	24
1.8E11 vg
013	0	68
014	630	8400
015	0	220
IC50, half maximal inhibitory concentration; NAb, neutralizing antibody; vg, viral genome.

## Sheet: Figure 1E-F
Dose Level, Patient No.	Maximum, OIS	IgG (×1−3 AU/mL)		NAb (IC50)		Cellular Response
		Baseline	Maximum Value	Baseline	Maximum Value
9E9 vg
001	0	7115	7565	1 440	3050	Negative
003	0.5	3520	14895	520	3650	Negative
005	0	1903	5355	360	3400	Positive
3E10 vg
006	1	155	10665	23	2200	Negative
007	1.5	33	336	0	40	Negative
008	0.5	536	2585	48	488	Negative
9E10 vg
009	5	2110	14240	420	3200	Negative
011	1.5	13	1148	0	120	Negative
012	1	32	177	0	60	Negative
017	0.5	918	1215	228	396	Negative
018	9.5	10295	67240	2850	40 000	Positive
019	1.5	26	78	0	24	Negative
1.8E11 vg
013	1.5	46	760	0	68	Negative
014	1	4952	18010	630	8400	Negative
015	0.5	155	1229	0	220	Negative
AU, arbitrary unit; IC50, half maximal inhibitory concentration; NAb, neutralizing antibody; OI, ocular inflammation; OIS, ocular inflammation score; vg, viral genome.

## Sheet: Figure 2B
No.	Eye	Anti-AAV2 TAb (%)
		T0	T2
NHP1	LE	100	453.86
	RE
NHP2	LE	100	307.03
	RE
NHP3	LE	100	537.08
	RE
NHP4	LE	100	408.2
	RE
NHP5	LE	100	142.86
	RE
NHP6	LE	100	383.36
	RE
NHP7	LE	100	366.88
	RE
NHP8	LE	100	230
	RE
TAb, total antibody; LE, left eye; RE, right eye.

## Sheet: Figure 2C
No.	Eye	Anti-AAV2 NAb (IC50)
		T0	T2
NHP1	LE	23.64	443.83
	RE
NHP2	LE	3.35	487.05
	RE
NHP3	LE	3.56	159.55
	RE
NHP4	LE	1.57	309.11
	RE
NHP5	LE	3.16	17.7
	RE
NHP6	LE	7.94	247.3
	RE
NHP7	LE	8.74	432.64
	RE
NHP8	LE	100	181.75
	RE
NAb, neeutralizing antibody; IC50, half maximal inhibitory concentration; LE, left eye; RE, right eye.

## Sheet: Figure 2D
No.	Eye	Anti-AAV2 TAb (%)		Anti-AAV2 NAb (IC50)		Inflammation at Month 1
		T0	T2	T0	T2	ACC	ACF	VH	VC
NHP1	LE	100	453.86	23.64	443.83	3	1	0	1
	RE					1	0	0	1
NHP2	LE	100	307.03	3.35	487.05	0.5	0	0	1
	RE					0.5	0	0	1
NHP3	LE	100	537.08	3.56	159.55	0	0	0	1
	RE					0.5	0	0	1
NHP4	LE	100	408.2	1.57	309.11	1	0	0	1
	RE					1	0	0	1
NHP5	LE	100	142.86	3.16	17.7	1	0	0	1
	RE					1	0	0	1
NHP6	LE	100	383.36	7.94	247.3	0.5	0	0	1
	RE					1	0	0	1
NHP7	LE	100	366.88	8.74	432.64	0.5	0	0	1
	RE					0.5	0	0	1
NHP8	LE	100	230	100	181.75	1	0	0	1
	RE					1	0	0	1
TAb, total antibody; NAb, neeutralizing antibody; IC50, half maximal inhibitory concentration; ACC, anterior chamber cell; ACF, anterior chamber flare; VH, vitreous haze; VC, vitreous cell; LE, left eye; RE, right eye.

## Sheet: Figure 3B
Anti-AAV8 (capsid) cellular immune response (Index of IFNγ productive cells)
PBS	AAV
0	32.377
0.409836	71.3115
0	13.1148
0.409836	0.409836
0	22.9508
1.3913	18.6435
0.556522	17.8087
1.11304	24.7652
0	6.67826
0	26.713

## Sheet: Figure 3C
Anti-HY (transgene) cellular immune response (Index of IFNγ productive cells)
PBS	AAV
8.37989	326.816
36.3128	865.922
0	226.257
2.7933	212.291
0	631.285
18.9602	262.997
18.9602	457.492
23.2416	444.037
0	222.63
0	169.419

## Sheet: Figure 3D
Anti-AAV8 (capsid) humoral immune response (ng/mL)
PBS	AAV
1.6613	8284.82
1.95385	7866.66
1.6613	4473.36
2.24567	3166.2
2.83135	1478.52
22.6389	5077.02
25.3348	3084.39
22.5217	5780.3
22.7561	5030.14
19.943	4127.59

[truncated: 13 more sheets: Figure 3E, Figure 4, Figure 5A, Figure 5C, Figure 6A, Figure 6C, Figure 7A, Figure 7B, S-Figure 1A, S-Figure 1B, S-Figure 1C, S-Figure 2, S-Figure 3]
